# Supplementary material for: Multiple Autoimmune-Associated Variants Confer Decreased IL-2R Signaling in CD4+CD25hi T Cells of Type 1 Diabetic and Multiple Sclerosis Patients
Source: PLoS One. 2013 Dec 23;8(12):e83811. doi: 10.1371/journal.pone.0083811 (PMC3871703; doi:10.1371/journal.pone.0083811)
Supplement: Table S1 — Results of Mann-Whitney association testing and 95% confidence intervals for all comparisons in the figures. (XLSX) [file pone.0083811.s004.xlsx]

## Sheet: Raw data
Differs from P value in figure	Figure	Table Analyzed		Column B	vs.	Column C		Mann Whitney test	P value	Exact or approximate P value?	P value summary	Significantly different? (P < 0.05)	One- or two-tailed P value?	Sum of ranks in column B,C	Mann-Whitney U		Difference between medians	Median of column B	Median of column C	Difference: Actual	Difference: Hodges-Lehmann	95.17% CI of difference	Exact or approximate CI?
yes	1A	by disease CD25 25 20min		Cntrl	vs.	T1D			0.0043	Exact	**	Yes	Two-tailed	526.0 , 104.0	49			63	35.22	27.79	22.44	7.160 to 34.50	Exact
yes		by disease CD25 25 20min		Cntrl	vs.	MS			0.0002	Exact	***	Yes	Two-tailed	843.5 , 482.5	131.5			63	44.3	18.7	20.44	9.660 to 33.95	Exact
		by disease CD25 25 20min		Cntrl	vs.	SLE			0.8129	Exact	ns	No	Two-tailed	130.0 , 431.0	94			63	63.8	-0.8	2.19	-8.130 to 15.76	Exact
yes, figure is approximation, here is eaxct	1B	cntrl other dis 100		Cntrl	vs.	T1D			0.0082	Exact	**	Yes	Two-tailed	3066 , 1212	651			25.08	17.38	7.7	6.1	1.410 to 10.91	Exact
yes, figure is approximation, here is eaxct		cntrl other dis 100		Cntrl	vs.	MS			0.2949	Exact	ns	No	Two-tailed	2373 , 1113	603			25.08	28.4	-3.315	-3.285	-9.460 to 3.490	Exact
yes, figure is approximation, here is eaxct		cntrl other dis 100		Cntrl	vs.	SLE			0.8045	Exact	ns	No	Two-tailed	2280 , 723.0	510			25.08	25.37	-0.285	-0.57	-5.960 to 4.230	Exact
	2A graph 1	Data 10		G/G, A/G	vs.	A/A			0.0147	Exact	*	Yes	Two-tailed	888.5 , 707.5	242.5			86.36	72.9	13.46	10.66	1.900 to 18.21	Exact
	2A graph 2	Data 10		G/G, A/G	vs.	A/A			0.0827	Exact	ns	No	Two-tailed	85.00 , 51.00	15			3.835	2.955	0.88	0.835	-0.1600 to 1.850	Exact
	2B IL-2	% 210 haplo		G/G, A/G	vs.	A/A			0.0935	Exact	ns	No	Two-tailed	570.0 , 511.0	186			23.5	17.89	5.612	4.963	-1.000 to 11.80	Exact
	2B IL-15	% 210 haplo		G/G, A/G	vs.	A/A			0.0501	Exact	ns	No	Two-tailed	329.0 , 301.0	91			22.5	14.48	8.021	6.957	-0.2209 to 12.24	Exact
	Supp Fig 1-gr 1	Data 1		G/G	vs.	A/A			0.0424	Exact	*	Yes	Two-tailed	53.00 , 13.00	3			73.9	59.85	14.05	13.2	-2.000 to 31.80	Exact
	Supp Fig 1-gr 2	CD25lo		G/G	vs.	A/A			0.4394	Exact	ns	No	Two-tailed	46.50 , 19.50	9.5			29	21	8	6	-14.00 to 19.00	Exact
	Fig3B naïve	Teff 210 haplotype		G/G, A/G	vs.	A/A			0.1902	Exact	ns	No	Two-tailed	332.0 , 196.0	91			533.5	620	-86.54	-68.63	-177.2 to 43.00	Exact
	Fig3B memory	Teff 210 haplotype		G/G, A/G	vs.	A/A			0.7003	Exact	ns	No	Two-tailed	291.0 , 237.0	117			731	820	-89	-40.41	-274.6 to 137.0	Exact
	Fig3C naïve	Treg subsets 210 haplo		G/G, A/G	vs.	A/A			0.0172	Exact	*	Yes	Two-tailed	431.0 , 199.0	79			3269	4567	-1298	-1026	-1948 to -164.9	Exact
	Fig3C memory	Treg subsets 210 haplo		G/G, A/G	vs.	A/A			0.5966	Exact	ns	No	Two-tailed	321.0 , 240.0	120			3057	2991	65.55	-125.8	-774.4 to 444.0	Exact
	Fig3D	CD25 MFI treg disease		Cntrl	vs.	T1D			0.0036	Exact	**	Yes	Two-tailed	2213 , 1357	443			3552	4601	-1049	-984	-1636 to -292.7	Exact
		CD25 MFI treg disease		Cntrl	vs.	MS			0.0011	Exact	**	Yes	Two-tailed	2220 , 1521	450			3552	4363	-810.9	-874.4	-1396 to -352.2	Exact
		CD25 MFI treg disease		Cntrl	vs.	SLE			0.4068	Exact	ns	No	Two-tailed	2204 , 722.0	434			3552	3897	-344.6	-260.9	-921.9 to 394.9	Exact
	Supp Fig 2 naïve	Treg subsets 412		A/G	vs.	A/A			0.6849	Exact	ns	No	Two-tailed	155.0 , 475.0	97			4528	3974	553.8	131.6	-592.1 to 1043	Exact
	Supp Fig 2 memory	Treg subsets 412		A/G	vs.	A/A			0.0425	Exact	*	Yes	Two-tailed	266.0 , 680.0	85			3825	3005	820.3	675.5	8.320 to 1498	Exact
yes, figure is approximation, here is eaxct	Fig 6 graph 1	T/T and A/G*		Cntrl	vs.	T1D			0.0177	Exact	*	Yes	Two-tailed	205.5 , 47.50	19.5			78.4	58	20.4	19.7	4.600 to 34.00	Exact
yes, figure is approximation, here is eaxct	Fig 6 graph 2	T/T and A/G*		Cntrl	vs.	MS			0.008	Exact	**	Yes	Two-tailed	209.0 , 44.00	16			60.91	40.8	20.11	22.9	5.000 to 43.91	Exact
	Fig 5	% 210 hapl with PTPN2		A/G PTPN2 T/T	vs.	A/A			0.0119	Exact	*	Yes	Two-tailed	303.0 , 193.0	57			81.94	66.02	15.92	14.93	4.518 to 26.58	Exact	0.6367	ns	No
		% 210 hapl with PTPN2		A/G PTPN2 T/T	vs.	A/G PTPN2 T/C			0.0149	Exact	*	Yes	Two-tailed	195.5 , 35.50	14.5			81.94	66.15	15.8	16.87	4.200 to 29.96	Exact	0.844	ns	No
		% 210 hapl with PTPN2		A/APTPN2 T/T	vs.	A/APTPN2 T/C			0.0459	Exact	*	Yes	Two-tailed	275.0 , 131.0	53			66.02	53.45	12.57	14.39	0.0 to 28.47	Exact
		% 210 hapl with PTPN2		A/G PTPN2 T/C	vs.	A/A			0.1505	Exact	ns	No	Two-tailed	73.00 , 98.00	20			66.15	53.45	12.7	10.9	-4.200 to 29.91	Exact

## Sheet: Table for paper
	Table S1. Results of Mann-Whitney association testing and 95% confidence intervals for all comparisons in the figures.
								Difference between medians
	Figure	Column 1	vs.	Column 2	Test	P value	One- or two-tailed	Median col 1	Median col 2	Difference	95% CI of difference
	Fig 1A	Cntrl	vs.	T1D	Mann-Whitney	0.0043	Two-tailed	63	35.22	27.79	7.160 to 34.50
		Cntrl	vs.	MS	Mann-Whitney	0.0002	Two-tailed	63	44.3	18.7	9.660 to 33.95
		Cntrl	vs.	SLE	Mann-Whitney	0.8129	Two-tailed	63	63.8	-0.8	-8.130 to 15.76
	Fig 1B	Cntrl	vs.	T1D	Mann-Whitney	0.0082	Two-tailed	25.08	17.38	7.7	1.410 to 10.91
		Cntrl	vs.	MS	Mann-Whitney	0.2949	Two-tailed	25.08	28.4	-3.315	-9.460 to 3.490
		Cntrl	vs.	SLE	Mann-Whitney	0.8045	Two-tailed	25.08	25.37	-0.285	-5.960 to 4.230
	Fig 2A graph 1	G/G, A/G	vs.	A/A	Mann-Whitney	0.0147	Two-tailed	86.36	72.9	13.46	1.900 to 18.21
	Fig 2A graph 2	G/G, A/G	vs.	A/A	Mann-Whitney	0.0827	Two-tailed	3.835	2.955	0.88	-0.1600 to 1.850
	Fig 2B IL-2	G/G, A/G	vs.	A/A	Mann-Whitney	0.0935	Two-tailed	23.5	17.89	5.612	-1.000 to 11.80
	Fig 2B IL-15	G/G, A/G	vs.	A/A	Mann-Whitney	0.0501	Two-tailed	22.5	14.48	8.021	-0.2209 to 12.24
	Supp Fig 1-graph 1	G/G	vs.	A/A	Mann-Whitney	0.0424	Two-tailed	73.9	59.85	14.05	-2.000 to 31.80
	Supp Fig 1-graph 2	G/G	vs.	A/A	Mann-Whitney	0.4394	Two-tailed	29	21	8	-14.00 to 19.00
					Mann-Whitney
	Fig 3B naïve	G/G, A/G	vs.	A/A	Mann-Whitney	0.1902	Two-tailed	533.5	620	-86.54	-177.2 to 43.00
	Fig 3B memory	G/G, A/G	vs.	A/A	Mann-Whitney	0.7003	Two-tailed	731	820	-89	-274.6 to 137.0
	Fig 3C naïve	G/G, A/G	vs.	A/A	Mann-Whitney	0.0172	Two-tailed	3269	4567	-1298	-1948 to -164.9
	Fig 3C memory	G/G, A/G	vs.	A/A	Mann-Whitney	0.5966	Two-tailed	3057	2991	65.55	-774.4 to 444.0
	Fig 3D	Cntrl	vs.	T1D	Mann-Whitney	0.0036	Two-tailed	3552	4601	-1049	-1636 to -292.7
		Cntrl	vs.	MS	Mann-Whitney	0.0011	Two-tailed	3552	4363	-810.9	-1396 to -352.2
		Cntrl	vs.	SLE	Mann-Whitney	0.4068	Two-tailed	3552	3897	-344.6	-921.9 to 394.9
	Supp Fig 2 naïve	A/G	vs.	A/A	Mann-Whitney	0.6849	Two-tailed	4528	3974	553.8	-592.1 to 1043
	Supp Fig 2 memory	A/G	vs.	A/A	Mann-Whitney	0.0425	Two-tailed	3825	3005	820.3	8.320 to 1498
	Fig 5	A/G (PTPN2 T/T)	vs.	A/A (PTPN2 T/T)	Mann-Whitney	0.0119	Two-tailed	81.94	66.02	15.92	4.518 to 26.58
		A/G (PTPN2 T/T)	vs.	A/G (PTPN2 T/C)	Mann-Whitney	0.0149	Two-tailed	81.94	66.15	15.8	4.200 to 29.96
		A/A (PTPN2 T/T)	vs.	A/A (PTPN2 T/C)	Mann-Whitney	0.0459	Two-tailed	66.02	53.45	12.57	0.0 to 28.47
		A/G (PTPN2 T/C)	vs.	A/A (PTPN2 T/C)	Mann-Whitney	0.1505	Two-tailed	66.15	53.45	12.7	-4.200 to 29.91
	Fig 6 graph 1	Cntrl	vs.	T1D	Mann-Whitney	0.0177	Two-tailed	78.4	58	20.4	4.600 to 34.00
	Fig 6 graph 2	Cntrl	vs.	MS	Mann-Whitney	0.008	Two-tailed	60.91	40.8	20.11	5.000 to 43.91
